# Supplementary material for: Diagnostic and prognostic potential of the microbiome in ovarian cancer treatment response
Source: Sci Rep. 2023 Jan 13;13:730. doi: 10.1038/s41598-023-27555-x (PMC9839674; doi:10.1038/s41598-023-27555-x)
Supplement: Supplementary file 2 — Supplementary Tables. [file 41598_2023_27555_MOESM2_ESM.xlsx]

## Sheet: Table 1
Order	Amplicon Sequence Variants (ASVs)	Taxa	Lowest Taxa Level from SILVA	BLAST Results	Organ	Benign vs Ovarian Cancer: log2FoldChange in Ovarian Cancer	Benign vs Early Stage: log2FoldChange in Early Stage	Benign vs Advanced Stage: log2FoldChange in Advanced Stage	Early Stage vs Advanced Stage: log2FoldChange in Advanced Stage	Benign vs Low Grade: log2FoldChange in Low Grade	Benign vs High Grade: log2FoldChange in High Grade	Low Grade vs High Grade: log2FoldChange in High Grade	Benign vs Serous: log2FoldChange in Serous	Benign vs Other Histologies: log2FoldChange in Other	Serous vs Other Histologies: log2FoldChange in Other	Sensitive vs Other Tumor Responses: log2FoldChange in Other	Two Years: Alive; No Event vs Alive; Event: log2FoldChange in Alive; Event	Two Years: Alive; No Event vs Dead: log2FoldChange in Dead	Two Years: Alive; Event vs Dead: log2FoldChange in Dead	Four Years: Alive; No Event vs Alive; Event: log2FoldChange in Alive; Event	Four Years: Alive; No Event vs Dead: log2FoldChange in Dead	Four Years: Alive; Event vs Dead: log2FoldChange in Dead
1	644d6:Firmicutes;[Ruminococcus] torques group	Firmicutes;[Ruminococcus] torques group	[Ruminococcus] torques group	Ruminococcus faecis	Lower Reproductive Tract	2.28948	3.06682			5.8427		-3.98084		3.41832
2	ad39a:Actinobacteria;Corynebacterium 1	Actinobacteria;Corynebacterium 1	Corynebacterium 1	Corynebacterium tuberculostearicum	Lower Reproductive Tract	3.90141	4.39909	3.79072		6.14186	3.60292		3.96135
3	30063:Firmicutes;Facklamia	Firmicutes;Facklamia	Facklamia	Facklamia hominis	Lower Reproductive Tract	3.08812	4.02317				2.91919		3.08756
4	9273a:Actinobacteria;NA	Actinobacteria;NA	Microbacteriaceae	Microbacterium lacus	Ovaries	-8.94574			-9.12477		-9.26205		-9.16207
5	89c09:Proteobacteria;Methylobacterium	Proteobacteria;Methylobacterium	Methylobacterium	Methylorubrum extorquens	Ascites/Peritoneal Fluid	5.02319		5.89332			5.46293		5.05224
6	689e3:Firmicutes;Peptoniphilus	Firmicutes;Peptoniphilus	Peptoniphilus	Peptoniphilus koenoeneniae	Lower Reproductive Tract		4.86256			7.00663		-5.86944								4.87142
7	ef0a2:Firmicutes;Fusicatenibacter	Firmicutes;Fusicatenibacter	Fusicatenibacter	Fusicatenibacter saccharivorans	Lower Reproductive Tract		2.92234			6.45604		-5.64075		3.77812						4.22971
8	16256:Actinobacteria;Corynebacterium 1	Actinobacteria;Corynebacterium 1	Corynebacterium 1	Corynebacterium sp.	Lower Reproductive Tract		7.15545		-5.90726	6.1143		-4.38776		7.18056						6.43111
9	5cbc0:Actinobacteria;NA	Actinobacteria;NA	Corynebacteriaceae	Corynebacterium singulare	Lower Reproductive Tract		2.59617			2.96092				3.27458
10	2d834:Firmicutes;Ezakiella	Firmicutes;Ezakiella	Fenollaria timonensis	Fenollaria massiliensis	Lower Reproductive Tract		6.13064													5.89816
11	e6000:Firmicutes;Dialister	Firmicutes;Dialister	Dialister	Uncultured Dialister sp.	Lower Reproductive Tract		4.03443		-4.12157					3.85966						3.14248
12	0e42b:Firmicutes;Dialister	Firmicutes;Dialister	Dialister	Dialister propionicifaciens	Urine		3.78208		-4.52498			-4.18268		4.58752	5.28976
13	54578:Firmicutes;Dialister	Firmicutes;Dialister	Dialister	Dialister propionicifaciens	Urine		4.10623		-3.82749			-8.27796		5.05116	4.81545
14	05a6e:Firmicutes;Anaeroglobus	Firmicutes;Anaeroglobus	Anaeroglobus	Anaeroglobus geminatus	Urine		4.49108		-4.74589					5.50091	5.75483
15	27972:Proteobacteria;Roseateles	Proteobacteria;Roseateles	Roseateles	Roseateles depolymerans	Uterus				-6.5759			-9.506
16	ad39a:Actinobacteria;Corynebacterium 1	Actinobacteria;Corynebacterium 1	Corynebacterium 1	Corynebacterium tuberculostearicum	Uterus				-4.74076
17	40d29:Bacteroidetes;Prevotella 6	Bacteroidetes;Prevotella 6	Prevotella 6	Prevotella bergensis	Urine				-4.17117			-8.18907			4.67609
18	bf5d4:Bacteroidetes;Prevotella	Bacteroidetes;Prevotella	Prevotella	Uncultured Prevotella	Urine				-7.7781			-11.5952			9.57768
19	31ab2:Actinobacteria;DNF00809	Actinobacteria;DNF00809	DNF00809	Coriobacteriales bacterium DNF00809	Stool				-5.16531
20	b8294:Firmicutes;NA	Firmicutes;NA	Clostridiales vadinBB60 group	Uncultured Eubacteriales bacterium	Stool				-6.02702
21	4d2ae:Firmicutes;Murdochiella	Firmicutes;Murdochiella	Murdochiella	Murdochiella sp. Marseille-P8839	Stool				-4.50433
22	e7a9f:Firmicutes;Murdochiella	Firmicutes;Murdochiella	Murdochiella massiliensis	Murdochiella massiliensis	Stool				-5.26783
23	03289:Firmicutes;Peptoniphilus	Firmicutes;Peptoniphilus	Peptoniphilus	Peptoniphilaceae bacterium	Stool				-7.5186
24	9830e:Firmicutes;Peptoniphilus	Firmicutes;Peptoniphilus	Peptoniphilus sp. KHD5	Peptoniphilus nemausensis	Stool				-8.28875
25	24e4f:Firmicutes;Peptoniphilus	Firmicutes;Peptoniphilus	Peptoniphilus	Peptoniphilus duerdenii	Stool				-10.1434
26	401e2:Firmicutes;Peptococcus	Firmicutes;Peptococcus	Peptococcus	Uncultured Peptococcus sp.	Stool				-7.59618
27	37abc:Fusobacteria;Fusobacterium	Fusobacteria;Fusobacterium	Fusobacterium	Fusobacterium nucleatum	Stool				-7.62359
28	0f66e:Bacteroidetes;Alistipes	Bacteroidetes;Alistipes	Alistipes	Alistipes onderdonkii	Stool				-6.00323
29	a7a3a:Bacteroidetes;Alistipes	Bacteroidetes;Alistipes	Alistipes	Alistipes shahii	Stool				-6.04896
30	a2bb0:Bacteroidetes;Prevotella 7	Bacteroidetes;Prevotella 7	Prevotella 7	Metaprevotella massiliensis	Stool				-10.037
31	93295:Bacteroidetes;Prevotella	Bacteroidetes;Prevotella	Prevotella buccalis	Prevotella buccalis	Stool				-10.0337
32	7eef2:Bacteroidetes;Bacteroides	Bacteroidetes;Bacteroides	Bacteroides	Bacteroides caccae	Stool				-6.87711
33	a1c8e:Actinobacteria;Arcanobacterium	Actinobacteria;Arcanobacterium	Arcanobacterium	Arcanobacterium sp. Marseille-P3248	Stool				-7.25412
34	1e343:Actinobacteria;Mobiluncus	Actinobacteria;Mobiluncus	Mobiluncus	Mobiluncus curtisii	Stool				-9.39597
35	37c83:Bacteroidetes;Porphyromonas	Bacteroidetes;Porphyromonas	Porphyromonas	Porphyromonas bennonis	Stool				-8.30091
36	9d48d:Firmicutes;Fastidiosipila	Firmicutes;Fastidiosipila	Fastidiosipila	Fastidiosipila sanguinis	Stool				-5.50128
37	8f16d:Firmicutes;Ruminococcaceae UCG-002	Firmicutes;Ruminococcaceae UCG-002	Ruminococcaceae UCG-002	Uncultured Ruminococcaceae bacterium	Stool				-8.95496
38	42f18:Firmicutes;Ruminococcaceae NK4A214 group	Firmicutes;Ruminococcaceae NK4A214 group	Ruminococcaceae NK4A214 group	Uncultured Veillonella sp.	Stool				-4.90697
39	ba1f5:Firmicutes;CAG-352	Firmicutes;CAG-352	CAG-352	Anaeromassilibacillus sp.	Stool				-6.26462
40	a7afe:Firmicutes;[Eubacterium] coprostanoligenes group	Firmicutes;[Eubacterium] coprostanoligenes group	[Eubacterium] coprostanoligenes group	Uncultured Succiniclasticum sp.	Stool				-5.47468
41	e7bb7:Firmicutes;Hydrogenoanaerobacterium	Firmicutes;Hydrogenoanaerobacterium	Hydrogenoanaerobacterium	Anaerotruncus sp.	Stool				-4.61936
42	6dc90:Firmicutes;Anaerofilum	Firmicutes;Anaerofilum	Anaerofilum	Uncultured Anaerofilum sp.	Stool				-4.22637
43	583f3:Firmicutes;Ruminiclostridium 5	Firmicutes;Ruminiclostridium 5	Ruminiclostridium 5	Uncultured bacterium	Stool				-4.29615
44	bd68b:Firmicutes;Christensenellaceae R-7 group	Firmicutes;Christensenellaceae R-7 group	Christensenellaceae R-7 group	Christensenellaceae R-7 group	Stool				-4.43466
45	bcd37:Firmicutes;uncultured Thermoanaerobacterales bacterium	Firmicutes;uncultured Thermoanaerobacterales bacterium	uncultured Thermoanaerobacterales	Uncultured Clostridiales bacterium	Stool				-4.67734
46	25f53:Firmicutes;Ruminococcaceae UCG-005	Firmicutes;Ruminococcaceae UCG-005	Ruminococcaceae UCG-005	Uncultured Ruminococcaceae bacterium	Stool				-6.80058
47	198b0:Actinobacteria;Cutibacterium	Actinobacteria;Cutibacterium	Cutibacterium	Cutibacterium avidum	Stool				-5.34095
48	3c571:Firmicutes;Murdochiella	Firmicutes;Murdochiella	Murdochiella	Levyella sp. Marseille-P3170	Stool				-6.32286
49	228b6:Firmicutes;Staphylococcus	Firmicutes;Staphylococcus	Staphylococcus	Staphylococcus epidermidis	Stool				-6.24996
50	83773:Firmicutes;uncultured	Firmicutes;uncultured	uncultured	Uncultured Eubacteriales bacterium	Stool				-5.61019
51	9b266:Firmicutes;Phascolarctobacterium	Firmicutes;Phascolarctobacterium	Phascolarctobacterium	Phascolarctobacterium succinatutens	Stool				-7.08162
52	89416:Firmicutes;Negativicoccus	Firmicutes;Negativicoccus	Negativicoccus	Negativicoccus succinicivorans	Stool				-5.37952
53	35b99:Actinobacteria;Varibaculum	Actinobacteria;Varibaculum	Varibaculum	Varibaculum cambriense	Lower Reproductive Tract					4.60722		-4.41913								3.69406
54	e3187:Actinobacteria;Varibaculum	Actinobacteria;Varibaculum	Varibaculum	Varibaculum cambriense	Lower Reproductive Tract					6.10418		-5.49668								4.49784
55	2f287:Proteobacteria;Escherichia-Shigella	Proteobacteria;Escherichia-Shigella	Escherichia-Shigella	Escherichia coli	Lower Reproductive Tract					5.64149		-5.45676
56	9e728:Actinobacteria;Collinsella	Actinobacteria;Collinsella	Collinsella	Collinsella aerofaciens	Lower Reproductive Tract					4.86241		-4.38308
57	0b4bc:Firmicutes;Anaerococcus	Firmicutes;Anaerococcus	Anaerococcus	Anaerococcus sp. Marseille-P4512	Lower Reproductive Tract					3.2392
58	51ce8:Firmicutes;Peptostreptococcus	Firmicutes;Peptostreptococcus	Peptostreptococcus	Peptostreptococcus anaerobius	Lower Reproductive Tract					7.50093		-8.10373								5.91389
59	34577:Firmicutes;Murdochiella	Firmicutes;Murdochiella	Murdochiella	Murdochiella asaccharolytica	Lower Reproductive Tract					7.78289		-8.55313
60	b00c3:Firmicutes;Peptoniphilus	Firmicutes;Peptoniphilus	Peptoniphilus	Uncultured Peptoniphilus sp.	Lower Reproductive Tract					4.37016		-4.90747
61	cfc0a:Firmicutes;Peptoniphilus	Firmicutes;Peptoniphilus	Peptoniphilus sp. KHD5	Peptoniphilus sp. Marseille-P3195	Lower Reproductive Tract					2.93539
62	15d44:Firmicutes;Peptoniphilus	Firmicutes;Peptoniphilus	Peptoniphilus	Peptoniphilus harei	Lower Reproductive Tract					4.38875
63	401e2:Firmicutes;Peptococcus	Firmicutes;Peptococcus	Peptococcus	Uncultured Peptococcus sp.	Lower Reproductive Tract					4.06239		-4.71682								2.63941
64	50641:Fusobacteria;Fusobacterium	Fusobacteria;Fusobacterium	Fusobacterium	Fusobacterium nucleatum	Lower Reproductive Tract					6.21409		-6.67165								4.93697
65	6de2e:Bacteroidetes;Alistipes	Bacteroidetes;Alistipes	Alistipes	Alistipes putredinis	Lower Reproductive Tract					3.55341		-2.85337
66	c9b4f:Bacteroidetes;Bacteroides	Bacteroidetes;Bacteroides	Bacteroides	Uncultured Bacteroides	Lower Reproductive Tract					11.1931		-11.0465
67	1e3c0:Bacteroidetes;Bacteroides	Bacteroidetes;Bacteroides	Bacteroides	Bacteroides fragilis	Lower Reproductive Tract					3.52508
68	3d77e:Bacteroidetes;Prevotella 6	Bacteroidetes;Prevotella 6	Prevotella 6	Prevotella timonensis	Lower Reproductive Tract					8.46654		-8.72411								4.63424
69	40d29:Bacteroidetes;Prevotella 6	Bacteroidetes;Prevotella 6	Prevotella 6	Prevotella bergensis	Lower Reproductive Tract					5.39171		-6.96689
70	2de1f:Bacteroidetes;Prevotella	Bacteroidetes;Prevotella	Prevotella	Prevotella timonensis	Lower Reproductive Tract					3.25953		-4.09918
71	02eeb:Bacteroidetes;Prevotella	Bacteroidetes;Prevotella	Prevotella	Prevotella timonensis	Lower Reproductive Tract					4.21962		-4.66051
72	8db7e:Bacteroidetes;Bacteroides	Bacteroidetes;Bacteroides	Bacteroides	Bacteroides uniformis	Lower Reproductive Tract					6.7624		-6.69722								3.5568
73	ae8f7:Bacteroidetes;Bacteroides	Bacteroidetes;Bacteroides	Bacteroides	Bacteroides ovatus	Lower Reproductive Tract					5.3712		-5.24207								2.56525
74	14b97:Bacteroidetes;Bacteroides	Bacteroidetes;Bacteroides	Bacteroides	Bacteroides thetaiotaomicron	Lower Reproductive Tract					5.81545		-5.61094								3.05045
75	612c3:Actinobacteria;Mobiluncus	Actinobacteria;Mobiluncus	Mobiluncus	Mobiluncus curtisii	Lower Reproductive Tract					7.80203		-5.95038		5.58614
76	13d5f:Bacteroidetes;Porphyromonas	Bacteroidetes;Porphyromonas	Porphyromonas bennonis	Porphyromonas bennonis	Lower Reproductive Tract					3.13908
77	d7f92:Firmicutes;Fastidiosipila	Firmicutes;Fastidiosipila	Fastidiosipila	Fastidiosipila sanguinis	Lower Reproductive Tract					4.46771
78	e69ae:Firmicutes;Blautia	Firmicutes;Blautia	Blautia	Blautia faecis	Lower Reproductive Tract					4.81324		-3.99069
79	157c5:Firmicutes;Blautia	Firmicutes;Blautia	Blautia	Blautia wexlerae	Lower Reproductive Tract					9.54143		-8.32087
80	7a642:Firmicutes;Blautia	Firmicutes;Blautia	Blautia	Blautia sp.	Lower Reproductive Tract					5.90458		-5.49627		3.18262						4.00853
81	d059e:Firmicutes;Dorea	Firmicutes;Dorea	Dorea	Dorea longicatena	Lower Reproductive Tract					3.87609
82	69971:Firmicutes;Anaerostipes	Firmicutes;Anaerostipes	Anaerostipes	Anaerostipes hadrus	Lower Reproductive Tract					6.12661		-5.18529
83	c4f63:Firmicutes;Lachnoclostridium	Firmicutes;Lachnoclostridium	Lachnoclostridium	Uncultured Lachnoclostridium sp.	Lower Reproductive Tract					3.49106
84	94a6d:Firmicutes;Agathobacter	Firmicutes;Agathobacter	Agathobacter	[Eubacterium] rectale	Lower Reproductive Tract					7.4743		-5.93774		4.60093						4.59638
85	2cf00:Firmicutes;[Ruminococcus] torques group	Firmicutes;[Ruminococcus] torques group	[Ruminococcus] torques group	[Ruminococcus] torques	Lower Reproductive Tract					5.78696		-4.87513
86	c4cbc:Firmicutes;[Eubacterium] hallii group	Firmicutes;[Eubacterium] hallii group	[Eubacterium] hallii group	Anaerobutyricum soehngenii	Lower Reproductive Tract					3.79414		-4.01993								2.21157
87	ae523:Firmicutes;[Eubacterium] coprostanoligenes group	Firmicutes;[Eubacterium] coprostanoligenes group	[Eubacterium] coprostanoligenes group	Uncultured Lachnospiraceae	Lower Reproductive Tract					5.74646		-5.28132
88	c06e8:Firmicutes;Subdoligranulum	Firmicutes;Subdoligranulum	Subdoligranulum	Streptococcus sp.	Lower Reproductive Tract					3.88892
89	8147a:Firmicutes;Faecalibacterium	Firmicutes;Faecalibacterium	Faecalibacterium	Faecalibacterium prausnitzii	Lower Reproductive Tract					3.69956
90	13f0a:Firmicutes;Faecalibacterium	Firmicutes;Faecalibacterium	Faecalibacterium	Faecalibacterium prausnitzii	Lower Reproductive Tract					6.04867		-5.00902		3.50114						4.41883
91	eb2d7:Firmicutes;Faecalibacterium	Firmicutes;Faecalibacterium	Faecalibacterium	Faecalibacterium prausnitzii	Lower Reproductive Tract					5.64116		-5.64813								3.1364
92	1dcb3:Proteobacteria;Sutterella	Proteobacteria;Sutterella	Sutterella	Sutterella sp.	Lower Reproductive Tract					3.93062
93	cc432:Actinobacteria;Actinomyces	Actinobacteria;Actinomyces	Actinomyces radingae	Actinomyces radingae	Lower Reproductive Tract					2.1168
94	446a5:Actinobacteria;Actinomyces	Actinobacteria;Actinomyces	Actinomyces	Actinomyces turicensis	Lower Reproductive Tract					6.86453				6.41761
95	eedc4:Actinobacteria;Corynebacterium 1	Actinobacteria;Corynebacterium 1	Corynebacterium amycolatum	Corynebacterium amycolatum	Lower Reproductive Tract					5.71384
96	0c309:Actinobacteria;NA	Actinobacteria;NA	Corynebacteriales	Uncultured Actinomycetales bacterium	Lower Reproductive Tract					4.57091		-4.63261
97	901d9:Actinobacteria;Dermabacter	Actinobacteria;Dermabacter	Dermabacter	Dermabacter jinjuensis	Lower Reproductive Tract					2.72753
98	8ec26:Firmicutes;W5053	Firmicutes;W5053	W5053	Uncultured Eubacteriales bacterium	Lower Reproductive Tract					4.30085		-4.16294
99	214a2:Firmicutes;Streptococcus	Firmicutes;Streptococcus	Streptococcus	Streptococcus infantis	Lower Reproductive Tract					10.3244		-10.4807
100	a849d:Firmicutes;Streptococcus	Firmicutes;Streptococcus	Streptococcus	Streptococcus parasanguinis	Lower Reproductive Tract					9.32798		-8.67995
101	228b6:Firmicutes;Staphylococcus	Firmicutes;Staphylococcus	Staphylococcus	Staphylococcus epidermidis	Lower Reproductive Tract					7.23327		-5.93486
102	dca34:Firmicutes;Staphylococcus	Firmicutes;Staphylococcus	Staphylococcus	Staphylococcus aureus	Lower Reproductive Tract					3.43211
103	54578:Firmicutes;Dialister	Firmicutes;Dialister	Dialister	Dialister propionicifaciens	Lower Reproductive Tract					5.75158		-8.20694								4.27952
104	58388:Firmicutes;Negativicoccus	Firmicutes;Negativicoccus	Negativicoccus	Negativicoccus succinicivorans	Lower Reproductive Tract					4.16055		-3.70476
105	25b47:Actinobacteria;NA	Actinobacteria;NA	Atopobiaceae	Olegusella massiliensis	Lower Reproductive Tract					3.99527		-4.71998								2.50834
106	8f148:Proteobacteria;Achromobacter	Proteobacteria;Achromobacter	Achromobacter	Achromobacter spanius	Ovaries					11.714		-11.1107
107	e3187:Actinobacteria;Varibaculum	Actinobacteria;Varibaculum	Varibaculum	Varibaculum cambriense	Urine							-5.50895
108	266d5:Actinobacteria;Atopobium	Actinobacteria;Atopobium	Atopobium	Atopobium deltae	Urine							-5.7152
109	25f7b:Firmicutes;Anaerococcus	Firmicutes;Anaerococcus	Anaerococcus	Anaerococcus sp. Marseille-P3915	Urine							-9.72261			6.63127
110	e5ed6:Firmicutes;Anaerococcus	Firmicutes;Anaerococcus	Anaerococcus	Anaerococcus murdochii	Urine							-7.29669			5.71217
111	51ce8:Firmicutes;Peptostreptococcus	Firmicutes;Peptostreptococcus	Peptostreptococcus	Peptostreptococcus anaerobius	Urine							-10.5192
112	24e4f:Firmicutes;Peptoniphilus	Firmicutes;Peptoniphilus	Peptoniphilus	Peptoniphilus duerdenii	Urine							-7.95404
113	3d77e:Bacteroidetes;Prevotella 6	Bacteroidetes;Prevotella 6	Prevotella 6	Prevotella timonensis	Urine							-10.3688
114	612c3:Actinobacteria;Mobiluncus	Actinobacteria;Mobiluncus	Mobiluncus	Mobiluncus curtisii	Urine							-6.64961
115	5cdc4:Bacteroidetes;Porphyromonas	Bacteroidetes;Porphyromonas	Porphyromonas bennonis	Porphyromonas bennonis	Urine							-4.60836
116	ca827:Firmicutes;Howardella	Firmicutes;Howardella	Howardella	Uncultured Howardella sp.	Urine							-9.04992
117	2d834:Firmicutes;Ezakiella	Firmicutes;Ezakiella	Fenollaria timonensis	Fenollaria massiliensis	Urine							-9.36594
118	8da2b:Firmicutes;Dialister	Firmicutes;Dialister	Dialister	Uncultured Dialister sp.	Urine							-5.18896
119	a20fd:Firmicutes;NA	Firmicutes;NA	Veillonellaceae	Dialister micraerophilus	Urine							-7.78402
120	e0fb3:Firmicutes;Anaerococcus	Firmicutes;Anaerococcus	Anaerococcus senegalensis JC48	Anaerococcus senegalensis	Lower Reproductive Tract								2.52885
121	a9bf4:Firmicutes;Lactobacillus	Firmicutes;Lactobacillus	Lactobacillus iners AB-1	Lactobacillus iners AB-1	Fallopian tubes									4.80536	5.72298
122	e3e30:Firmicutes;Lactobacillus	Firmicutes;Lactobacillus	Lactobacillus iners AB-1	Lactobacillus iners AB-1	Fallopian tubes									5.41058	6.37174
123	2678f:Firmicutes;Lactobacillus	Firmicutes;Lactobacillus	Lactobacillus iners AB-1	Lactobacillus iners AB-1	Fallopian tubes									6.18479	7.12579
124	86368:Firmicutes;Lactobacillus	Firmicutes;Lactobacillus	Lactobacillus iners AB-1	Lactobacillus iners AB-1	Fallopian tubes									6.10571	7.0671
125	3761e:Firmicutes;[Eubacterium] eligens group	Firmicutes;[Eubacterium] eligens group	[Eubacterium] eligens group	Lachnospira eligens	Omentum										11.5986
126	c00bf:Firmicutes;uncultured	Firmicutes;uncultured	uncultured	Angelakisella massiliensis	Omentum										13.5179
127	8adbe:Fusobacteria;Fusobacterium	Fusobacteria;Fusobacterium	Fusobacterium	Fusobacterium nucleatum	Urine										4.11298
128	bf2f2:Bacteroidetes;Porphyromonas	Bacteroidetes;Porphyromonas	Porphyromonas	Porphyromonas endodontalis	Urine										3.20739
129	93295:Bacteroidetes;Prevotella	Bacteroidetes;Prevotella	Prevotella buccalis	Prevotella buccalis	Urine										4.9675
130	ee882:Firmicutes;Anaerococcus	Firmicutes;Anaerococcus	Anaerococcus	Anaerococcus tetradius	Ascites/Peritoneal Fluid											8.97055	4.26286
131	15d44:Firmicutes;Peptoniphilus	Firmicutes;Peptoniphilus	Peptoniphilus	Peptoniphilus harei	Ascites/Peritoneal Fluid												3.24625
132	c7c9d:Epsilonbacteraeota;Campylobacter	Epsilonbacteraeota;Campylobacter	Campylobacter ureolyticus	Campylobacter ureolyticus	Ascites/Peritoneal Fluid												3.16725
133	5b239:Firmicutes;Lactobacillus	Firmicutes;Lactobacillus	Lactobacillus gasseri	Lactobacillus gasseri	Ascites/Peritoneal Fluid												5.87153
134	b7ee0:Proteobacteria;Methylobacterium	Proteobacteria;Methylobacterium	Methylobacterium	Methylobacterium radiotolerans	Ascites/Peritoneal Fluid												5.37044
135	120ba:Firmicutes;Clostridium sensu stricto 1	Firmicutes;Clostridium sensu stricto 1	Clostridium sensu stricto 1	Clostridium sensu stricto 1	Stool												6.70787
136	aa8a4:Bacteroidetes;Bacteroides	Bacteroidetes;Bacteroides	Bacteroides	Bacteroides ovatus	Stool												4.7898
137	79399:Firmicutes;Intestinimonas	Firmicutes;Intestinimonas	Intestinimonas	Intestinimonas sp.	Stool												4.75494
138	1e487:Firmicutes;Ruminiclostridium 9	Firmicutes;Ruminiclostridium 9	Ruminiclostridium 9	Uncultured Bacteroidetes bacterium	Stool												4.90841
139	0185e:Firmicutes;NA	Firmicutes;NA	Lachnospiraceae	Uncultured Dorea sp.	Stool												9.00274
140	ad59c:Firmicutes;Blautia	Firmicutes;Blautia	Blautia	Blautia pseudococcoides	Stool												8.83481
141	87cab:Firmicutes;[Ruminococcus] gnavus group	Firmicutes;[Ruminococcus] gnavus group	[Ruminococcus] gnavus group	[Ruminococcus] gnavus	Stool												12.5467
142	71cb5:Firmicutes;NA	Firmicutes;NA	Lachnospiraceae	Lachnoclostridium sp.	Stool												7.11388
143	869e6:Proteobacteria;Parasutterella	Proteobacteria;Parasutterella	Parasutterella	Parasutterella excrementihominis	Stool												9.83929
144	bbfcb:Firmicutes;Faecalitalea	Firmicutes;Faecalitalea	Faecalitalea	Amedibacterium intestinale	Stool												7.46775
145	7d11f:Firmicutes;Dialister	Firmicutes;Dialister	Dialister	Dialister invisus	Stool												12.3896		-12.1008
146	3ee4f:Firmicutes;Veillonella	Firmicutes;Veillonella	Veillonella	Veillonella parvula	Stool												5.61236
147	1497c:Firmicutes;Veillonella	Firmicutes;Veillonella	Veillonella	Veillonella nakazawae	Stool												8.04926
148	f3000:Firmicutes;Anaerococcus	Firmicutes;Anaerococcus	Anaerococcus	Anaerococcus vaginalis	Urine													4.65395
149	cc432:Actinobacteria;Actinomyces	Actinobacteria;Actinomyces	Actinomyces radingae	Actinomyces radingae	Urine													5.00691
150	6c726:Firmicutes;NA	Firmicutes;NA	Clostridiales vadinBB60 group	Uncultured bacterium	Stool													4.98214
151	ca815:Actinobacteria;Varibaculum	Actinobacteria;Varibaculum	Varibaculum	Varibaculum cambriense	Stool													8.26198
152	66052:Firmicutes;NA	Firmicutes;NA	Ruminococcaceae	Uncultured bacterium	Stool													4.77096
153	cc5e5:Firmicutes;Coprococcus 1	Firmicutes;Coprococcus 1	Coprococcus 1	Uncultured Coprococcus sp.	Stool													4.49701
154	01c7b:Firmicutes;Eisenbergiella	Firmicutes;Eisenbergiella	Eisenbergiella	Eisenbergiella tayi	Stool													4.88443
155	e4790:Proteobacteria;Sutterella	Proteobacteria;Sutterella	Sutterella	Sutterella wadsworthensis	Stool													7.31788
156	5d435:Firmicutes;Lactobacillus	Firmicutes;Lactobacillus	Lactobacillus	Lacticaseibacillus paracasei	Stool													4.8748
157	f8aaa:Firmicutes;Butyricicoccus	Firmicutes;Butyricicoccus	Butyricicoccus	Butyricicoccus faecihominis	Stool													5.549
158	93295:Bacteroidetes;Prevotella	Bacteroidetes;Prevotella	Prevotella buccalis	Prevotella buccalis	Lower Reproductive Tract															5.90519	-4.64509	-4.64509
159	c7c9d:Epsilonbacteraeota;Campylobacter	Epsilonbacteraeota;Campylobacter	Campylobacter ureolyticus	Campylobacter ureolyticus	Lower Reproductive Tract															4.7578
160	47926:Firmicutes;Ezakiella	Firmicutes;Ezakiella	Ezakiella	Ezakiella coagulans	Lower Reproductive Tract															5.85165
161	9e91b:Actinobacteria;Adlercreutzia	Actinobacteria;Adlercreutzia	uncultured bacterium	Adlercreutzia equolifaciens	Lower Reproductive Tract															2.62494
162	fbdce:Firmicutes;Anaerococcus	Firmicutes;Anaerococcus	Anaerococcus	Anaerococcus octavius	Lower Reproductive Tract															3.01802
163	b685b:Firmicutes;S5-A14a	Firmicutes;S5-A14a	S5-A14a	Uncultured Anaerovorax sp.	Lower Reproductive Tract															2.56361
164	8266b:Firmicutes;S5-A14a	Firmicutes;S5-A14a	S5-A14a	Uncultured Anaerovorax sp.	Lower Reproductive Tract															3.13405
165	1b7d2:Firmicutes;Peptostreptococcus	Firmicutes;Peptostreptococcus	Peptostreptococcus	Peptostreptococcus anaerobius	Lower Reproductive Tract															2.62888
166	dbbff:Firmicutes;Peptostreptococcus	Firmicutes;Peptostreptococcus	Peptostreptococcus	Peptostreptococcus anaerobius	Lower Reproductive Tract															3.17532
167	6abe9:Firmicutes;Peptostreptococcus	Firmicutes;Peptostreptococcus	Peptostreptococcus	Peptostreptococcus anaerobius	Lower Reproductive Tract															3.34619
168	3022a:Firmicutes;Peptoniphilus	Firmicutes;Peptoniphilus	Peptoniphilus sp. oral taxon 375	Uncultured Peptoniphilus sp.	Lower Reproductive Tract															3.11934
169	3ffdc:Firmicutes;Peptoniphilus	Firmicutes;Peptoniphilus	Peptoniphilus	Peptoniphilus lacydonensis	Lower Reproductive Tract															3.20696
170	b9400:Firmicutes;Peptococcus	Firmicutes;Peptococcus	Ambiguous_taxa	Peptococcus niger	Lower Reproductive Tract															2.84199
171	143ae:Firmicutes;Peptococcus	Firmicutes;Peptococcus	Ambiguous_taxa	Peptococcus sp.	Lower Reproductive Tract															2.45656
172	1501c:Bacteroidetes;Parabacteroides	Bacteroidetes;Parabacteroides	Parabacteroides	Parabacteroides distasonis	Lower Reproductive Tract															2.27236
173	bf2f2:Bacteroidetes;Porphyromonas	Bacteroidetes;Porphyromonas	Porphyromonas	Porphyromonas endodontalis	Lower Reproductive Tract															3.00376
174	74221:Bacteroidetes;Odoribacter	Bacteroidetes;Odoribacter	gut metagenome	Odoribacter splanchnicus	Lower Reproductive Tract															2.39753
175	bf5d4:Bacteroidetes;Prevotella	Bacteroidetes;Prevotella	Prevotella	Uncultured Prevotella	Lower Reproductive Tract															7.37902
176	06346:Bacteroidetes;Prevotella	Bacteroidetes;Prevotella	Prevotella	Prevotella buccalis	Lower Reproductive Tract															3.49706
177	5cdc4:Bacteroidetes;Porphyromonas	Bacteroidetes;Porphyromonas	Porphyromonas bennonis	Porphyromonas bennonis	Lower Reproductive Tract															3.07814
178	3a073:Firmicutes;[Eubacterium] xylanophilum group	Firmicutes;[Eubacterium] xylanophilum group	[Eubacterium] xylanophilum group	Eubacterium sp. M5	Lower Reproductive Tract															2.13063
179	64415:Firmicutes;Lachnoclostridium	Firmicutes;Lachnoclostridium	Lachnoclostridium	Lachnoclostridium sp.	Lower Reproductive Tract															2.51989
180	a13e3:Firmicutes;NA	Firmicutes;NA	Lachnospiraceae	Uncultured Eubacterium sp.	Lower Reproductive Tract															2.19482
181	81b8e:Firmicutes;[Ruminococcus] gauvreauii group	Firmicutes;[Ruminococcus] gauvreauii group	[Ruminococcus] gauvreauii group	Blautia faecicola	Lower Reproductive Tract															2.75243
182	731ef:Firmicutes;Roseburia	Firmicutes;Roseburia	Roseburia	Roseburia faecis	Lower Reproductive Tract															3.94256
183	b7baf:Firmicutes;Roseburia	Firmicutes;Roseburia	Roseburia	Roseburia inulinivorans	Lower Reproductive Tract															2.98955
184	c3a1a:Firmicutes;Ruminiclostridium 5	Firmicutes;Ruminiclostridium 5	Ruminiclostridium 5	[Clostridium] leptum	Lower Reproductive Tract															2.69563
185	27972:Proteobacteria;Roseateles	Proteobacteria;Roseateles	Roseateles	Roseateles depolymerans	Lower Reproductive Tract															2.53311
186	45879:Firmicutes;Mogibacterium	Firmicutes;Mogibacterium	Mogibacterium	Uncultured Mogibacterium	Lower Reproductive Tract															2.67214
187	8aa88:Actinobacteria;Actinomyces	Actinobacteria;Actinomyces	Actinomyces	Actinomyces urogenitalis	Lower Reproductive Tract															3.28338
188	0c309:Actinobacteria;NA	Actinobacteria;NA	Corynebacteriales	Uncultured Actinomycetales bacterium	Lower Reproductive Tract															2.52187
189	3628d:Firmicutes;Lactobacillus	Firmicutes;Lactobacillus	Lactobacillus iners AB-1	Lactobacillus iners AB-1	Lower Reproductive Tract															2.84354
190	0e42b:Firmicutes;Dialister	Firmicutes;Dialister	Dialister	Dialister propionicifaciens	Lower Reproductive Tract															3.30796
191	7d11f:Firmicutes;Dialister	Firmicutes;Dialister	Dialister	Dialister invisus	Lower Reproductive Tract															3.13717
192	990eb:Firmicutes;Dialister	Firmicutes;Dialister	Veillonellaceae bacterium DNF00626	Veillonellaceae bacterium DNF00626	Lower Reproductive Tract															1.20089
193	05a6e:Firmicutes;Anaeroglobus	Firmicutes;Anaeroglobus	Anaeroglobus	Anaeroglobus geminatus	Lower Reproductive Tract															3.7101
194	e2bd8:Synergistetes;Pyramidobacter	Synergistetes;Pyramidobacter	Rarimicrobium hominis	Rarimicrobium hominis	Lower Reproductive Tract															2.77054
195	a21ba:Firmicutes;Butyricicoccus	Firmicutes;Butyricicoccus	Butyricicoccus	Agathobaculum butyriciproducens	Lower Reproductive Tract															1.96679

## Sheet: Table 2
Table 2A: Summary of the results of statistical tests														Table 2B: Summary of the results of the statistical tests
Where B: benign, OC: ovarian cancer, ES: early-stage, AS: advanced-stage, LG: low grade, HG: high grade, S: serous and O: other														Where S: sensitive, O: other, ANE: alive; no event, AE: alive; event, and D: dead
*Significant results														*Significant results
			Beta diversity p-values					Alpha diversity p-values									Beta diversity p-values					Alpha diversity p-values
Organ	Category		Unweighted UniFrac	General UniFrac	Weighted UniFrac	Bray-Curtis	Omnibus	Observed	Shannon	Inverse Simpson				Organ	Category		Unweighted UniFrac	General UniFrac	Weighted UniFrac	Bray-Curtis	Omnibus	Observed	Shannon	Inverse Simpson
LRT	Benign vs Ovarian Cancer	B vs OC	0.052	0.194	0.212	0.159	0.129	0.049*	0.089	0.289				LRT	Tumor Response	S vs O	0.75	0.859	0.906	0.629	0.874	0.67	0.758	0.297
Uterus			0.004*	0.021*	0.028*	0.16	0.008*	0.907	0.509	0.629				Uterus		S vs O	0.411	0.871	0.925	0.424	0.679	0.333	0.291	0.357
Fallopian			0.294	0.146	0.178	0.025*	0.052	0.201	0.156	0.283				Fallopian		S vs O	0.003*	0.002*	0.003*	0.002*	0.004*	0.188	0.115	0.356
Ovary			0.56	0.565	0.648	0.088	0.176	0.766	0.95	0.905				Ovary		S vs O	0.073	0.104	0.097	0.166	0.134	0.569	0.455	0.597
Ascites			0.348	0.397	0.517	0.007*	0.018*	0.882	0.918	0.786				Ascites		S vs O	0.021*	0.022*	0.016*	0.026*	0.030*	0.703	0.78	0.971
Urine			0.585	0.156	0.27	0.047*	0.083	0.382	0.387	0.238				Omentum		S vs O	0.745	0.781	0.789	0.502	0.777	0.29	0.127	0.044*
LRT	Stage	B vs ES	0.061	0.191	0.312	0.47	0.161	0.025*	0.019*	0.163				Urine		S vs O	0.015*	0.11	0.346	0.074	0.047*	0.718	0.976	0.68
		B vs AS	0.059	0.141	0.173	0.141	0.139	0.091	0.025*	0.115				Stool		S vs O	0.91	0.851	0.918	0.336	0.509	0.903	0.807	0.746
		ES vs AS	0.065	0.175	0.403	0.412	0.076							LRT	Two Years Post Diagnosis	ANE vs AE	0.248	0.251	0.272	0.542	0.42	0.775	0.98	0.672
Uterus		B vs ES	0.002*	0.007*	0.024*	0.283	0.005*	0.461	0.262	0.215						ANE vs D	0.572	0.814	0.737	0.591	0.764	0.763	0.904	0.574
		B vs AS	0.006*	0.032*	0.036*	0.156	0.004*	0.105	0.19	0.078						AE vs D	0.736	0.922	0.93	0.84	0.887
		ES vs AS	0.284	0.467	0.437	0.382	0.507							Uterus		ANE vs AE	0.2	0.351	0.443	0.524	0.339	0.461	0.793	0.76
Fallopian		B vs ES	0.696	0.688	0.573	0.127	0.205	0.384	0.432	0.407						ANE vs D	0.561	0.222	0.181	0.227	0.382	0.058	0.038*	0.079
		B vs AS	0.342	0.192	0.208	0.127	0.272	0.196	0.251	0.066						AE vs D	0.334	0.723	0.658	0.83	0.556
		ES vs AS	0.153	0.358	0.225	0.078	0.158							Fallopian		ANE vs AE	0.964	0.78	0.694	0.226	0.391	0.295	0.315	0.201
Ovary		B vs ES	0.433	0.65	0.7	0.65	0.678	0.972	0.839	0.872						ANE vs D	0.547	0.575	0.515	0.48	0.701	0.86	0.835	0.826
		B vs AS	0.24	0.355	0.549	0.065	0.149	0.414	0.452	0.447						AE vs D	0.616	0.846	0.869	0.739	0.794
		ES vs AS	0.039*	0.178	0.169	0.131	0.093							Ovary		ANE vs AE	0.199	0.101	0.073	0.188	0.163	0.607	0.653	0.514
Ascites		B vs ES	0.1	0.081	0.09	0.166	0.183	0.15	0.211	0.054						ANE vs D	0.596	0.766	0.761	0.214	0.401	0.72	0.858	0.53
		B vs AS	0.664	0.911	0.891	0.014*	0.028*	0.065	0.055	0.010*						AE vs D	0.78	0.666	0.437	0.363	0.561
		ES vs AS	0.191	0.176	0.26	0.091	0.219							Ascites		ANE vs AE	0.971	0.769	0.604	0.573	0.831	0.999	0.85	0.889
Urine		B vs ES	0.378	0.166	0.315	0.175	0.335	0.31	0.435	0.272						ANE vs D	0.089	0.198	0.232	0.029*	0.099	0.679	0.568	0.339
		B vs AS	0.695	0.209	0.26	0.086	0.213	0.38	0.809	0.667						AE vs D	0.5	0.5	0.75	0.25	0.75
		ES vs AS	0.671	0.342	0.345	0.566	0.534							Omentum		ANE vs AE	0.273	0.567	0.809	0.808	0.41	0.298	0.227	0.538
Stool		ES vs AS	0.26	0.179	0.256	0.042*	0.094	0.302	0.244	0.392						ANE vs D	0.35	0.183	0.117	0.267	0.165	0.434	0.764	0.639
LRT	Grade	B vs LG	0.195	0.35	0.569	0.51	0.338	0.221	0.306	0.246						AE vs D	0.010*	0.118	0.222	0.283	0.052
		B vs HG	0.087	0.154	0.172	0.11	0.172	0.997	0.325	0.177				Urine		ANE vs AE	0.088	0.065	0.141	0.108	0.11	0.395	0.817	0.913
		LG vs HG	0.406	0.511	0.665	0.325	0.59									ANE vs D	0.347	0.535	0.756	0.493	0.558	0.068	0.342	0.252
Uterus		B vs LG	0.004*	0.023*	0.05	0.196	0.013*	0.4	0.306	0.246						AE vs D	0.356	0.418	0.476	0.455	0.66
		B vs HG	0.002*	0.014*	0.019*	0.141	0.005*	0.159	0.325	0.177				Stool		ANE vs AE	0.063	0.217	0.338	0.133	0.112	0.697	0.597	0.411
		LG vs HG	0.123	0.019*	0.014*	0.24	0.039*									ANE vs D	0.601	0.221	0.113	0.181	0.196	0.299	0.595	0.293
Fallopian		B vs LG	0.778	0.424	0.414	0.114	0.217	0.542	0.536	0.493						AE vs D	0.05	0.633	0.9	0.867	0.117
		B vs HG	0.363	0.26	0.337	0.13	0.247	0.673	0.862	0.923				LRT	Four Years Post Diagnosis	ANE vs AE	0.017*	0.038*	0.093	0.017*	0.071	0.301	0.257	0.291
		LG vs HG	0.1	0.163	0.269	0.376	0.212									ANE vs D	0.568	0.732	0.894	0.707	0.821	0.734	0.767	0.879
Ovary		B vs LG	0.367	0.517	0.65	0.35	0.582	0.972	0.978	0.958						AE vs D	0.058	0.104	0.113	0.237	0.169
		B vs HG	0.314	0.348	0.492	0.067	0.142	0.552	0.95	0.663				Uterus		ANE vs AE	NA					0.594	0.309	0.351
		LG vs HG	0.118	0.174	0.18	0.045*	0.083									ANE vs D						0.64	0.219	0.294
Ascites		B vs HG	0.686	0.594	0.612	0.016*	0.033*	0.536	0.815	0.483						AE vs D
Omentum		LG vs HG	0.157	0.519	0.649	0.165	0.32	0.992	0.604	0.934				Fallopian		ANE vs AE	0.333	0.333	0.333	1	0.333	0.646	0.459	0.694
Urine		B vs LG	0.616	0.42	0.62	0.615	0.661	0.49	0.364	0.745						ANE vs D	0.415	0.425	0.271	0.305	0.486	0.241	0.286	0.125
		B vs HG	0.791	0.243	0.377	0.056	0.098	0.534	0.596	0.334						AE vs D	0.5	0.667	0.833	0.333	0.667
		LG vs HG	0.746	0.424	0.456	0.717	0.688							Ovary		ANE vs AE						0.131	0.157	0.024*
Stool		LG vs HG	0.298	0.347	0.361	0.271	0.446	0.609	0.945	0.939						ANE vs D	0.476	0.649	0.614	0.848	0.718	0.895	0.68	0.708
LRT	Histology	B vs S	0.038*	0.127	0.138	0.123	0.119	0.021*	0.015*	0.088						AE vs D	0.765	0.83	1	0.483	0.623
		B vs O	0.238	0.505	0.748	0.704	0.401	0.859	0.522	0.275				Ascites		ANE vs AE	1	0.667	0.667	1	1	0.667	0.476	0.43
		S vs O	0.275	0.351	0.576	0.579	0.468									ANE vs D						0.596	0.736	0.964
Uterus		B vs S	0.002*	0.011*	0.026*	0.119	0.019*	0.767	0.385	0.335						AE vs D	0.333	0.667	0.667	0.333	1
		B vs O	0.123	0.292	0.306	0.611	0.263	0.459	0.885	0.513				Urine		ANE vs AE	0.426	0.307	0.443	0.472	0.492	0.657	0.639	0.997
		S vs O	0.4	0.438	0.487	0.304	0.52									ANE vs D	0.85	0.213	0.244	0.467	0.412	0.72	0.217	0.308
Fallopian		B vs S	0.481	0.309	0.358	0.119	0.204	0.325	0.375	0.315						AE vs D	0.101	0.16	0.231	0.224	0.215
		B vs O	0.509	0.354	0.355	0.343	0.555	0.996	0.962	0.738				Stool		ANE vs AE	NA					0.184	0.379	0.669
		S vs O	0.46	0.532	0.492	0.545	0.672									ANE vs D						0.814	0.609	0.609
Ovary		B vs S	0.33	0.439	0.582	0.051	0.121	0.918	0.748	0.847						AE vs D
		B vs O	0.722	0.844	0.744	0.433	0.544	0.234	0.309	0.387
		S vs O	0.185	0.234	0.209	0.138	0.262
Ascites		B vs S	0.533	0.603	0.622	0.019*	0.031*	0.636	0.713	0.592
		B vs O	0.319	0.164	0.236	0.667	0.392	0.807	0.875	0.834
		S vs O	0.619	0.715	0.795	0.571	0.818
Omentum		S vs O	0.413	0.003*	0.001*	0.081	0.003*	0.377	0.657	0.755
Urine		B vs S	0.737	0.329	0.407	0.066	0.156	0.36	0.179	0.161
		B vs O	0.186	0.048*	0.214	0.124	0.117	0.911	0.434	0.849
		S vs O	0.386	0.129	0.256	0.265	0.267
Stool		S vs O	0.475	0.401	0.511	0.288	0.481	0.303	0.256	0.306

## Sheet: Table 3
Benign vs Ovarian Cancer
Amplicon Sequence Variants (ASVs)	GroupOvarian.Cancer.baseMean	GroupOvarian.Cancer.log2FoldChange	GroupOvarian.Cancer.lfcSE	GroupOvarian.Cancer.stat	GroupOvarian.Cancer.pvalue	GroupOvarian.Cancer.padj	GroupOvarian.Cancer.reject	Organ
644d6:Firmicutes;[Ruminococcus] torques group	700.775	2.28948	0.610357	3.75105	0.000458536	0.0388227	TRUE	Lower Reproductive Tract
ad39a:Actinobacteria;Corynebacterium 1	1825.82	3.90141	0.833867	4.67869	2.23161e-05	0.00566828	TRUE	Lower Reproductive Tract
30063:Firmicutes;Facklamia	1165.29	3.08812	0.782359	3.94719	0.000247538	0.0314373	TRUE	Lower Reproductive Tract
9273a:Actinobacteria;NA	335456	-8.94574	1.88031	-4.75759	0.000254199	0.0467726	TRUE	Ovaries
89c09:Proteobacteria;Methylobacterium	23914.3	5.02319	1.51115	3.32408	0.00356642	0.0499299	TRUE	Ascites/Peritoneal Fluid
	Beta Diversity p-values					Alpha Diversity p-values
Organ	UniFrac	Genral UniFrac	Weighted UniFrac	Bray-Curtis	Omnibus	Observed ASVs	Shannon	Inverse Simpson
Lower Reproductive Tract	0.052	0.194	0.212	0.159	0.129	0.049	0.089	0.289
Uterus	0.004	0.021	0.028	0.16	0.008	0.907	0.509	0.629
Fallopian tubes	0.294	0.146	0.178	0.025	0.052	0.201	0.156	0.283
Ovaries	0.56	0.565	0.648	0.088	0.176	0.766	0.95	0.905
Ascites/Peritoneal Fluid	0.348	0.397	0.517	0.007	0.018	0.882	0.918	0.786
Urine	0.585	0.156	0.27	0.047	0.083	0.382	0.387	0.238

## Sheet: Table 4
Benign vs Early Stage Ovarian Cancer
Amplicon Sequence Variants (ASVs)	StageEAEarly.Stage.baseMean	StageEAEarly.Stage.log2FoldChange	StageEAEarly.Stage.lfcSE	StageEAEarly.Stage.stat	StageEAEarly.Stage.pvalue	StageEAEarly.Stage.padj	StageEAEarly.Stage.reject	Organ
689e3:Firmicutes;Peptoniphilus	1480.43	4.86256	1.38569	3.50913	0.000974299	0.0812589	TRUE	Lower Reproductive Tract
ef0a2:Firmicutes;Fusicatenibacter	830.035	2.92234	0.952147	3.06921	0.00349351	0.0985946	TRUE	Lower Reproductive Tract
644d6:Firmicutes;[Ruminococcus] torques group	700.775	3.06682	0.940321	3.26146	0.00202106	0.0855581	TRUE	Lower Reproductive Tract
16256:Actinobacteria;Corynebacterium 1	696.005	7.15545	1.09761	6.51912	3.68917e-08	9.3705e-06	TRUE	Lower Reproductive Tract
ad39a:Actinobacteria;Corynebacterium 1	1825.82	4.39909	1.28718	3.41763	0.00127967	0.0812589	TRUE	Lower Reproductive Tract
5cbc0:Actinobacteria;NA	765.256	2.59617	0.817669	3.17508	0.00259003	0.093981	TRUE	Lower Reproductive Tract
2d834:Firmicutes;Ezakiella	9113.67	6.13064	1.96942	3.11292	0.00308958	0.098094	TRUE	Lower Reproductive Tract
30063:Firmicutes;Facklamia	1165.29	4.02317	1.20441	3.34036	0.00160651	0.0816109	TRUE	Lower Reproductive Tract
e6000:Firmicutes;Dialister	982.726	4.03443	1.05003	3.8422	0.000351133	0.0445939	TRUE	Lower Reproductive Tract
0e42b:Firmicutes;Dialister	1434.71	3.78208	1.05973	3.56891	0.00122924	0.0522609	TRUE	Urine
54578:Firmicutes;Dialister	1687.1	4.10623	1.19305	3.4418	0.00172289	0.0522609	TRUE	Urine
05a6e:Firmicutes;Anaeroglobus	1546.8	4.49108	1.28882	3.48463	0.00153826	0.0522609	TRUE	Urine
	Beta Diversity p-values					Alpha Diversity p-values
Organ	UniFrac	General UniFrac	Weighted UniFrac	Bray-Curtis	Omnibus	Observed ASVs	Shannon	Inverse Simpson
Lower Reproductive Tract	0.061	0.191	0.312	0.47	0.161	0.025	0.019	0.163
Uterus	0.002	0.007	0.024	0.283	0.005	0.461	0.262	0.215
Fallopian tubes	0.696	0.688	0.573	0.127	0.205	0.384	0.432	0.407
Ovaries	0.433	0.65	0.7	0.65	0.678	0.972	0.839	0.872
Ascites/Peritoneal Fluid	0.1	0.081	0.09	0.166	0.183	0.15	0.211	0.054
Urine	0.378	0.166	0.315	0.175	0.335	0.31	0.435	0.272

## Sheet: Table 5
Benign vs Advanced Stage Ovarian Cancer
Amplicon Sequence Variants (ASVs)	StageEAAdvanced.Stage.baseMean	StageEAAdvanced.Stage.log2FoldChange	StageEAAdvanced.Stage.lfcSE	StageEAAdvanced.Stage.stat	StageEAAdvanced.Stage.pvalue	StageEAAdvanced.Stage.padj	StageEAAdvanced.Stage.reject	Organ
ad39a:Actinobacteria;Corynebacterium 1	1825.82	3.79072	0.923458	4.10492	0.000152646	0.0387722	TRUE	Lower Reproductive Tract
89c09:Proteobacteria;Methylobacterium	23914.3	5.89332	1.43452	4.10821	0.000660052	0.00924072	TRUE	Ascites/Peritoneal Fluid
	Beta Diversity p-values					Alpha Diversity p-values
Organ	UniFrac	General UniFrac	Weighted UniFrac	Bray-Curtis	Omnibus	Observed ASVs	Shannon	Inverse Simpson
Lower Reproductive Tract	0.059	0.141	0.173	0.141	0.139	0.091	0.025	0.115
Uterus	0.006	0.032	0.036	0.156	0.004	0.105	0.19	0.078
Fallopian tubes	0.342	0.192	0.208	0.127	0.272	0.196	0.251	0.066
Ovaries	0.24	0.355	0.549	0.065	0.149	0.414	0.452	0.447
Ascites/Peritoneal Fluid	0.664	0.911	0.891	0.014	0.028	0.065	0.055	0.01
Urine	0.695	0.209	0.26	0.086	0.213	0.38	0.809	0.667

## Sheet: Table 6
Early Stage vs Advanced Stage Ovarian Cancer
Amplicon Sequence Variants (ASVs)	StageEAAdvanced.Stage.baseMean	StageEAAdvanced.Stage.log2FoldChange	StageEAAdvanced.Stage.lfcSE	StageEAAdvanced.Stage.stat	StageEAAdvanced.Stage.pvalue	StageEAAdvanced.Stage.padj	StageEAAdvanced.Stage.reject	Organ
16256:Actinobacteria;Corynebacterium 1	17573.8	-5.90726	1.15272	-5.12462	5.03848e-06	0.00127977	TRUE	Lower Reproductive Tract
e6000:Firmicutes;Dialister	2852.11	-4.12157	1.10275	-3.73753	0.000486104	0.0617352	TRUE	Lower Reproductive Tract
27972:Proteobacteria;Roseateles	59464.3	-6.5759	1.94619	-3.37886	0.00188241	0.0875321	TRUE	Uterus
ad39a:Actinobacteria;Corynebacterium 1	161167	-4.74076	1.38832	-3.41475	0.00170859	0.0875321	TRUE	Uterus
9273a:Actinobacteria;NA	328225	-9.12477	1.96526	-4.64303	0.000380078	0.0699344	TRUE	Ovaries
40d29:Bacteroidetes;Prevotella 6	4739.21	-4.17117	1.00919	-4.13317	0.000264488	0.0120342	TRUE	Urine
bf5d4:Bacteroidetes;Prevotella	136465	-7.7781	2.02483	-3.84135	0.000589396	0.0178784	TRUE	Urine
0e42b:Firmicutes;Dialister	8813.46	-4.52498	1.05973	-4.26994	0.000180977	0.0120342	TRUE	Urine
54578:Firmicutes;Dialister	12974.9	-3.82749	1.19305	-3.20816	0.00317114	0.0577148	TRUE	Urine
05a6e:Firmicutes;Anaeroglobus	15532.7	-4.74589	1.28882	-3.68235	0.00090674	0.0206283	TRUE	Urine
31ab2:Actinobacteria;DNF00809	184.974	-5.16531	1.27244	-4.05936	0.0013524	0.0407771	TRUE	Stool
b8294:Firmicutes;NA	336.133	-6.02702	1.06088	-5.68113	7.52681e-05	0.00798034	TRUE	Stool
4d2ae:Firmicutes;Murdochiella	116.987	-4.50433	0.773375	-5.82425	5.93231e-05	0.00798034	TRUE	Stool
e7a9f:Firmicutes;Murdochiella	277.334	-5.26783	1.40125	-3.75938	0.00238453	0.0560392	TRUE	Stool
03289:Firmicutes;Peptoniphilus	1737.52	-7.5186	1.78156	-4.22024	0.00100111	0.0390455	TRUE	Stool
9830e:Firmicutes;Peptoniphilus	26931.9	-8.28875	2.33467	-3.55028	0.0035545	0.0731352	TRUE	Stool
24e4f:Firmicutes;Peptoniphilus	62352	-10.1434	2.47266	-4.1022	0.00124798	0.0405593	TRUE	Stool
401e2:Firmicutes;Peptococcus	3851.55	-7.59618	2.02407	-3.75293	0.002414	0.0560392	TRUE	Stool
37abc:Fusobacteria;Fusobacterium	1016.55	-7.62359	1.49161	-5.11099	0.000199856	0.0128406	TRUE	Stool
0f66e:Bacteroidetes;Alistipes	330.637	-6.00323	1.05015	-5.71652	7.09456e-05	0.00798034	TRUE	Stool
a7a3a:Bacteroidetes;Alistipes	465.068	-6.04896	1.4475	-4.17891	0.00108126	0.0390455	TRUE	Stool
a2bb0:Bacteroidetes;Prevotella 7	12274.6	-10.037	1.80897	-5.54846	9.4091e-05	0.00798034	TRUE	Stool
93295:Bacteroidetes;Prevotella	67790.9	-10.0337	2.56096	-3.91794	0.00176525	0.0478089	TRUE	Stool
7eef2:Bacteroidetes;Bacteroides	870.205	-6.87711	1.69866	-4.04854	0.00138015	0.0407771	TRUE	Stool
a1c8e:Actinobacteria;Arcanobacterium	786.876	-7.25412	1.66014	-4.36958	0.00075906	0.0328926	TRUE	Stool
1e343:Actinobacteria;Mobiluncus	16332.3	-9.39597	2.44843	-3.83754	0.00205551	0.0534432	TRUE	Stool
37c83:Bacteroidetes;Porphyromonas	2307.78	-8.30091	1.80817	-4.59079	0.000506105	0.0234978	TRUE	Stool
9d48d:Firmicutes;Fastidiosipila	233.479	-5.50128	1.15272	-4.77244	0.000364429	0.0197399	TRUE	Stool
8f16d:Firmicutes;Ruminococcaceae UCG-002	13948.5	-8.95496	2.50958	-3.56831	0.0034339	0.0731352	TRUE	Stool
42f18:Firmicutes;Ruminococcaceae NK4A214 group	236.903	-4.90697	1.40609	-3.4898	0.00399134	0.0786172	TRUE	Stool
ba1f5:Firmicutes;CAG-352	396.311	-6.26462	1.33515	-4.69206	0.000421211	0.0210606	TRUE	Stool
a7afe:Firmicutes;[Eubacterium] coprostanoligenes group	229.215	-5.47468	0.947773	-5.77636	6.42209e-05	0.00798034	TRUE	Stool
e7bb7:Firmicutes;Hydrogenoanaerobacterium	164.528	-4.61936	1.10402	-4.18413	0.00107077	0.0390455	TRUE	Stool
6dc90:Firmicutes;Anaerofilum	135.907	-4.22637	1.12189	-3.7672	0.00234934	0.0560392	TRUE	Stool
583f3:Firmicutes;Ruminiclostridium 5	101.267	-4.29615	0.735662	-5.83984	5.78149e-05	0.00798034	TRUE	Stool
bd68b:Firmicutes;Christensenellaceae R-7 group	111.471	-4.43466	0.760593	-5.83053	5.87109e-05	0.00798034	TRUE	Stool
bcd37:Firmicutes;uncultured Thermoanaerobacterales bacterium	131.892	-4.67734	1.17368	-3.98519	0.00155484	0.0439412	TRUE	Stool
25f53:Firmicutes;Ruminococcaceae UCG-005	908.192	-6.80058	1.85551	-3.66506	0.00285405	0.0639702	TRUE	Stool
198b0:Actinobacteria;Cutibacterium	316.661	-5.34095	1.54067	-3.46665	0.00417266	0.0797715	TRUE	Stool
3c571:Firmicutes;Murdochiella	603.085	-6.32286	1.24876	-5.0633	0.000217303	0.0128406	TRUE	Stool
228b6:Firmicutes;Staphylococcus	797.21	-6.24996	1.76375	-3.54357	0.0036005	0.0731352	TRUE	Stool
83773:Firmicutes;uncultured	344.474	-5.61019	1.35353	-4.14487	0.00115222	0.0394179	TRUE	Stool
9b266:Firmicutes;Phascolarctobacterium	698.199	-7.08162	1.28218	-5.52311	9.82195e-05	0.00798034	TRUE	Stool
89416:Firmicutes;Negativicoccus	214.582	-5.37952	0.99413	-5.41128	0.000118825	0.00858182	TRUE	Stool
	Beta Diversity p-values
Organ	UniFrac	General UniFrac	Weighted UniFrac	Bray-Curtis	Omnibus
Lower Reproductive Tract	0.065	0.175	0.403	0.412	0.076
Uterus	0.284	0.467	0.437	0.382	0.507
Fallopian tubes	0.153	0.358	0.225	0.078	0.158
Ovaries	0.039	0.178	0.169	0.131	0.093
Ascites/Peritoneal Fluid	0.191	0.176	0.26	0.091	0.219
Urine	0.671	0.342	0.345	0.566	0.534
Stool	0.26	0.179	0.256	0.042	0.094

## Sheet: Table 7
Benign vs Low Grade Ovarian Cancer
Amplicon Sequence Variants (ASVs)	GradeLHLow.Grade.baseMean	GradeLHLow.Grade.log2FoldChange	GradeLHLow.Grade.lfcSE	GradeLHLow.Grade.stat	GradeLHLow.Grade.pvalue	GradeLHLow.Grade.padj	GradeLHLow.Grade.reject	Organ
35b99:Actinobacteria;Varibaculum	1184.69	4.60722	1.33031	3.46328	0.00113243	0.00894987	TRUE	Lower Reproductive Tract
e3187:Actinobacteria;Varibaculum	1336.45	6.10418	1.69234	3.60695	0.000736293	0.00668118	TRUE	Lower Reproductive Tract
2f287:Proteobacteria;Escherichia-Shigella	1096	5.64149	1.52622	3.69638	0.000560918	0.005497	TRUE	Lower Reproductive Tract
9e728:Actinobacteria;Collinsella	1057.25	4.86241	1.27333	3.81865	0.000384848	0.00428581	TRUE	Lower Reproductive Tract
0b4bc:Firmicutes;Anaerococcus	938.222	3.2392	1.19534	2.70985	0.00930643	0.0506683	TRUE	Lower Reproductive Tract
51ce8:Firmicutes;Peptostreptococcus	8626.22	7.50093	3.18198	2.35732	0.022533	0.0935693	TRUE	Lower Reproductive Tract
34577:Firmicutes;Murdochiella	3126.22	7.78289	1.97037	3.94996	0.000255308	0.00336578	TRUE	Lower Reproductive Tract
b00c3:Firmicutes;Peptoniphilus	1287.01	4.37016	1.20563	3.62481	0.00069753	0.00657288	TRUE	Lower Reproductive Tract
cfc0a:Firmicutes;Peptoniphilus	816.298	2.93539	1.19701	2.45226	0.0178833	0.0838041	TRUE	Lower Reproductive Tract
689e3:Firmicutes;Peptoniphilus	1493.42	7.00663	2.03617	3.44108	0.00120941	0.00925957	TRUE	Lower Reproductive Tract
15d44:Firmicutes;Peptoniphilus	1467.09	4.38875	1.7492	2.509	0.0155372	0.0746395	TRUE	Lower Reproductive Tract
401e2:Firmicutes;Peptococcus	1635.18	4.06239	1.68712	2.40788	0.0199371	0.0866933	TRUE	Lower Reproductive Tract
50641:Fusobacteria;Fusobacterium	2782.51	6.21409	2.42861	2.5587	0.0137155	0.0685775	TRUE	Lower Reproductive Tract
6de2e:Bacteroidetes;Alistipes	744.957	3.55341	1.09062	3.25817	0.00206286	0.0148647	TRUE	Lower Reproductive Tract
c9b4f:Bacteroidetes;Bacteroides	991.67	11.1931	1.40831	7.94787	2.6402e-10	6.4685e-08	TRUE	Lower Reproductive Tract
1e3c0:Bacteroidetes;Bacteroides	953.527	3.52508	1.44538	2.43887	0.0184821	0.0838538	TRUE	Lower Reproductive Tract
3d77e:Bacteroidetes;Prevotella 6	1598.93	8.46654	1.95215	4.33704	7.37811e-05	0.00129117	TRUE	Lower Reproductive Tract
40d29:Bacteroidetes;Prevotella 6	3379.73	5.39171	1.93873	2.78106	0.00771895	0.0450272	TRUE	Lower Reproductive Tract
2de1f:Bacteroidetes;Prevotella	1611.92	3.25953	1.35638	2.40311	0.0201695	0.0866933	TRUE	Lower Reproductive Tract
02eeb:Bacteroidetes;Prevotella	1186.87	4.21962	1.20584	3.49932	0.00101731	0.00858082	TRUE	Lower Reproductive Tract
8db7e:Bacteroidetes;Bacteroides	1412.18	6.7624	1.747	3.87086	0.000327139	0.00381662	TRUE	Lower Reproductive Tract
ae8f7:Bacteroidetes;Bacteroides	788.508	5.3712	1.0468	5.13108	5.15129e-06	0.000210344	TRUE	Lower Reproductive Tract
14b97:Bacteroidetes;Bacteroides	971.805	5.81545	1.16464	4.99335	8.24643e-06	0.000252547	TRUE	Lower Reproductive Tract
612c3:Actinobacteria;Mobiluncus	1007.92	7.80203	1.86108	4.1922	0.000118008	0.001807	TRUE	Lower Reproductive Tract
13d5f:Bacteroidetes;Porphyromonas	922.885	3.13908	1.24964	2.51199	0.0154216	0.0746395	TRUE	Lower Reproductive Tract
d7f92:Firmicutes;Fastidiosipila	1014.01	4.46771	1.66695	2.68016	0.0100531	0.0524043	TRUE	Lower Reproductive Tract
e69ae:Firmicutes;Blautia	753.555	4.81324	1.12132	4.29248	8.53022e-05	0.00139327	TRUE	Lower Reproductive Tract
157c5:Firmicutes;Blautia	970.758	9.54143	1.45438	6.56048	3.47335e-08	4.25486e-06	TRUE	Lower Reproductive Tract
7a642:Firmicutes;Blautia	973.949	5.90458	1.21375	4.86475	1.27583e-05	0.00034731	TRUE	Lower Reproductive Tract
d059e:Firmicutes;Dorea	762.19	3.87609	1.30083	2.97971	0.00451707	0.0299103	TRUE	Lower Reproductive Tract
69971:Firmicutes;Anaerostipes	758.897	6.12661	1.12553	5.44333	1.75468e-06	0.000103117	TRUE	Lower Reproductive Tract
c4f63:Firmicutes;Lachnoclostridium	789.584	3.49106	1.26681	2.75579	0.00825124	0.0459444	TRUE	Lower Reproductive Tract
ef0a2:Firmicutes;Fusicatenibacter	837.32	6.45604	1.27949	5.04577	6.89664e-06	0.000241382	TRUE	Lower Reproductive Tract
94a6d:Firmicutes;Agathobacter	913.72	7.4743	1.63214	4.57944	3.32095e-05	0.000678027	TRUE	Lower Reproductive Tract
644d6:Firmicutes;[Ruminococcus] torques group	706.926	5.8427	1.30854	4.46507	4.84874e-05	0.000913801	TRUE	Lower Reproductive Tract
2cf00:Firmicutes;[Ruminococcus] torques group	935.661	5.78696	1.46853	3.94065	0.00026289	0.00336578	TRUE	Lower Reproductive Tract
c4cbc:Firmicutes;[Eubacterium] hallii group	1020.91	3.79414	0.966265	3.9266	0.000274758	0.00336578	TRUE	Lower Reproductive Tract
ae523:Firmicutes;[Eubacterium] coprostanoligenes group	765.64	5.74646	1.06596	5.39088	2.10443e-06	0.000103117	TRUE	Lower Reproductive Tract
c06e8:Firmicutes;Subdoligranulum	760.917	3.88892	1.2277	3.16764	0.0026722	0.0187054	TRUE	Lower Reproductive Tract
8147a:Firmicutes;Faecalibacterium	799.549	3.69956	1.31882	2.8052	0.0072402	0.0432646	TRUE	Lower Reproductive Tract
13f0a:Firmicutes;Faecalibacterium	768.789	6.04867	1.27139	4.75752	1.83149e-05	0.000448715	TRUE	Lower Reproductive Tract
eb2d7:Firmicutes;Faecalibacterium	1053.04	5.64116	1.3779	4.09403	0.000161691	0.00233025	TRUE	Lower Reproductive Tract
1dcb3:Proteobacteria;Sutterella	962.875	3.93062	1.53078	2.56772	0.0134066	0.0684297	TRUE	Lower Reproductive Tract
cc432:Actinobacteria;Actinomyces	799.369	2.1168	0.880788	2.4033	0.0201604	0.0866933	TRUE	Lower Reproductive Tract
446a5:Actinobacteria;Actinomyces	1414.12	6.86453	2.38851	2.87398	0.00602288	0.0368902	TRUE	Lower Reproductive Tract
16256:Actinobacteria;Corynebacterium 1	702.114	6.1143	1.61434	3.78749	0.000423849	0.00451492	TRUE	Lower Reproductive Tract
ad39a:Actinobacteria;Corynebacterium 1	1841.84	6.14186	1.8579	3.3058	0.00179759	0.0133457	TRUE	Lower Reproductive Tract
eedc4:Actinobacteria;Corynebacterium 1	1863.51	5.71384	2.06567	2.76609	0.00803013	0.0457531	TRUE	Lower Reproductive Tract
5cbc0:Actinobacteria;NA	771.972	2.96092	1.21016	2.44672	0.0181291	0.0838041	TRUE	Lower Reproductive Tract
0c309:Actinobacteria;NA	886.419	4.57091	0.969541	4.71451	2.11588e-05	0.000471265	TRUE	Lower Reproductive Tract
901d9:Actinobacteria;Dermabacter	754.985	2.72753	1.14742	2.37711	0.0214829	0.0907466	TRUE	Lower Reproductive Tract
8ec26:Firmicutes;W5053	949.595	4.30085	1.37125	3.13645	0.00291882	0.0198642	TRUE	Lower Reproductive Tract
214a2:Firmicutes;Streptococcus	4520.92	10.3244	2.95958	3.48847	0.00105071	0.00858082	TRUE	Lower Reproductive Tract
a849d:Firmicutes;Streptococcus	788.573	9.32798	1.5716	5.93535	3.14681e-07	2.5699e-05	TRUE	Lower Reproductive Tract
228b6:Firmicutes;Staphylococcus	1472.15	7.23327	1.95664	3.69679	0.000560223	0.005497	TRUE	Lower Reproductive Tract
dca34:Firmicutes;Staphylococcus	690.825	3.43211	1.28025	2.6808	0.0100364	0.0524043	TRUE	Lower Reproductive Tract
54578:Firmicutes;Dialister	3807.49	5.75158	1.95491	2.94212	0.00500678	0.0314528	TRUE	Lower Reproductive Tract
58388:Firmicutes;Negativicoccus	903.804	4.16055	1.18118	3.52237	0.000949614	0.00830912	TRUE	Lower Reproductive Tract
25b47:Actinobacteria;NA	1355.09	3.99527	1.35611	2.94613	0.0049522	0.0314528	TRUE	Lower Reproductive Tract
8f148:Proteobacteria;Achromobacter	2361.35	11.714	2.45881	4.76409	0.000302315	0.0556259	TRUE	Ovaries
	Beta Diversity p-values					Alpha Diversity p-values
Organ	UniFrac	General UniFrac	Weighted UniFrac	Bray-Curtis	Omnibus	Observed ASVs	Shannon	Inverse Simpson
Lower Reproductive Tract	0.195	0.35	0.569	0.51	0.338	0.221	0.225	0.684
Uterus	0.004	0.023	0.05	0.196	0.013	0.4	0.306	0.246
Fallopian tubes	0.778	0.424	0.414	0.114	0.217	0.542	0.536	0.493
Ovaries	0.367	0.517	0.65	0.35	0.582	0.972	0.978	0.958
Urine	0.616	0.42	0.62	0.615	0.661	0.49	0.364	0.745

## Sheet: Table 8
Benign vs High Grade Ovarian Cancer
Amplicon Sequence Variants (ASVs)	GradeLHHigh.Grade.baseMean	GradeLHHigh.Grade.log2FoldChange	GradeLHHigh.Grade.lfcSE	GradeLHHigh.Grade.stat	GradeLHHigh.Grade.pvalue	GradeLHHigh.Grade.padj	GradeLHHigh.Grade.reject	Organ
ad39a:Actinobacteria;Corynebacterium 1	1841.84	3.60292	0.888248	4.05621	0.000182401	0.0446881	TRUE	Lower Reproductive Tract
30063:Firmicutes;Facklamia	1175.52	2.91919	0.779612	3.74441	0.00048408	0.0592998	TRUE	Lower Reproductive Tract
9273a:Actinobacteria;NA	315101	-9.26205	1.97514	-4.6893	0.000348168	0.0640629	TRUE	Ovaries
89c09:Proteobacteria;Methylobacterium	24837.4	5.46293	1.51527	3.60524	0.00202347	0.0263051	TRUE	Ascites/Peritoneal Fluid
	Beta Diversity p-values					Alpha Diversity p-values
Organ	UniFrac	General UniFrac	Weighted UniFrac	Bray-Curtis	Omnibus	Observed ASVs	Shannon	Inverse Simpson
Lower Reproductive Tract	0.087	0.154	0.172	0.11	0.172	0.997	0.882	0.747
Uterus	0.002	0.014	0.019	0.141	0.005	0.159	0.325	0.177
Fallopian tubes	0.363	0.26	0.337	0.13	0.247	0.673	0.862	0.923
Ovaries	0.314	0.348	0.492	0.067	0.142	0.552	0.95	0.663
Ascites	0.686	0.594	0.612	0.016	0.033	0.536	0.815	0.483
Urine	0.791	0.243	0.377	0.056	0.098	0.534	0.596	0.334

## Sheet: Table 9
Low Grade vs High Grade Ovarian Cancer
Amplicon Sequence Variants (ASVs)	GradeLHHigh.Grade.baseMean	GradeLHHigh.Grade.log2FoldChange	GradeLHHigh.Grade.lfcSE	GradeLHHigh.Grade.stat	GradeLHHigh.Grade.pvalue	GradeLHHigh.Grade.padj	GradeLHHigh.Grade.reject	Organ
35b99:Actinobacteria;Varibaculum	887.212	-4.41913	1.34918	-3.27542	0.00196277	0.0172794	TRUE	Lower Reproductive Tract
e3187:Actinobacteria;Varibaculum	2824.9	-5.49668	1.71634	-3.20255	0.00241946	0.0204402	TRUE	Lower Reproductive Tract
2f287:Proteobacteria;Escherichia-Shigella	1681.04	-5.45676	1.54787	-3.52534	0.000941221	0.0104818	TRUE	Lower Reproductive Tract
9e728:Actinobacteria;Collinsella	944.97	-4.38308	1.29139	-3.39407	0.0013892	0.0130906	TRUE	Lower Reproductive Tract
51ce8:Firmicutes;Peptostreptococcus	48010.6	-8.10373	3.22711	-2.51114	0.0154545	0.0923503	TRUE	Lower Reproductive Tract
34577:Firmicutes;Murdochiella	21155	-8.55313	1.99832	-4.28015	8.87884e-05	0.00181276	TRUE	Lower Reproductive Tract
b00c3:Firmicutes;Peptoniphilus	817.789	-4.90747	1.22273	-4.01354	0.000208864	0.00319822	TRUE	Lower Reproductive Tract
689e3:Firmicutes;Peptoniphilus	5900.63	-5.86944	2.06505	-2.84227	0.00655836	0.0446333	TRUE	Lower Reproductive Tract
401e2:Firmicutes;Peptococcus	839.413	-4.71682	1.71106	-2.75667	0.00823198	0.054509	TRUE	Lower Reproductive Tract
50641:Fusobacteria;Fusobacterium	6347.09	-6.67165	2.46306	-2.70868	0.00933488	0.0601854	TRUE	Lower Reproductive Tract
6de2e:Bacteroidetes;Alistipes	268.736	-2.85337	1.10609	-2.57969	0.0130061	0.0796625	TRUE	Lower Reproductive Tract
c9b4f:Bacteroidetes;Bacteroides	71338.8	-11.0465	1.42829	-7.73408	5.56748e-10	1.36403e-07	TRUE	Lower Reproductive Tract
3d77e:Bacteroidetes;Prevotella 6	17379	-8.72411	1.97984	-4.40647	5.87887e-05	0.00144032	TRUE	Lower Reproductive Tract
40d29:Bacteroidetes;Prevotella 6	4359.74	-6.96689	1.96623	-3.54327	0.000891979	0.0104064	TRUE	Lower Reproductive Tract
2de1f:Bacteroidetes;Prevotella	474.319	-4.09918	1.37562	-2.97988	0.00451489	0.0316042	TRUE	Lower Reproductive Tract
02eeb:Bacteroidetes;Prevotella	679.432	-4.66051	1.22295	-3.81088	0.000394234	0.00536596	TRUE	Lower Reproductive Tract
8db7e:Bacteroidetes;Bacteroides	4710.7	-6.69722	1.77178	-3.77993	0.000433866	0.00559458	TRUE	Lower Reproductive Tract
ae8f7:Bacteroidetes;Bacteroides	1002.79	-5.24207	1.06165	-4.93768	9.96472e-06	0.000583315	TRUE	Lower Reproductive Tract
14b97:Bacteroidetes;Bacteroides	1681.57	-5.61094	1.18116	-4.75036	1.87604e-05	0.000748521	TRUE	Lower Reproductive Tract
612c3:Actinobacteria;Mobiluncus	6911.66	-5.95038	1.88748	-3.15255	0.00278894	0.0227763	TRUE	Lower Reproductive Tract
e69ae:Firmicutes;Blautia	650.962	-3.99069	1.13722	-3.50915	0.0009879	0.0105233	TRUE	Lower Reproductive Tract
157c5:Firmicutes;Blautia	22226.8	-8.32087	1.47501	-5.64123	8.81329e-07	0.000107963	TRUE	Lower Reproductive Tract
7a642:Firmicutes;Blautia	1792.67	-5.49627	1.23096	-4.46501	4.84962e-05	0.00132017	TRUE	Lower Reproductive Tract
69971:Firmicutes;Anaerostipes	1629.25	-5.18529	1.14149	-4.54255	3.75341e-05	0.00114948	TRUE	Lower Reproductive Tract
ef0a2:Firmicutes;Fusicatenibacter	2258.72	-5.64075	1.29764	-4.34692	7.1441e-05	0.00159119	TRUE	Lower Reproductive Tract
94a6d:Firmicutes;Agathobacter	4992.43	-5.93774	1.65529	-3.58712	0.00078174	0.00957632	TRUE	Lower Reproductive Tract
644d6:Firmicutes;[Ruminococcus] torques group	1246.56	-3.98084	1.3271	-2.99966	0.00427566	0.0315738	TRUE	Lower Reproductive Tract
2cf00:Firmicutes;[Ruminococcus] torques group	1587.37	-4.87513	1.48936	-3.27331	0.00197479	0.0172794	TRUE	Lower Reproductive Tract
c4cbc:Firmicutes;[Eubacterium] hallii group	435.16	-4.01993	0.979972	-4.10208	0.000157582	0.00275769	TRUE	Lower Reproductive Tract
ae523:Firmicutes;[Eubacterium] coprostanoligenes group	1262.97	-5.28132	1.08108	-4.88522	1.19044e-05	0.000583315	TRUE	Lower Reproductive Tract
13f0a:Firmicutes;Faecalibacterium	1563.68	-5.00902	1.28943	-3.88469	0.000313311	0.00451536	TRUE	Lower Reproductive Tract
eb2d7:Firmicutes;Faecalibacterium	1614.79	-5.64813	1.39745	-4.04175	0.000190982	0.00311938	TRUE	Lower Reproductive Tract
16256:Actinobacteria;Corynebacterium 1	1494.53	-4.38776	1.63724	-2.67997	0.010058	0.0631847	TRUE	Lower Reproductive Tract
0c309:Actinobacteria;NA	647.338	-4.63261	0.983294	-4.71132	2.13863e-05	0.000748521	TRUE	Lower Reproductive Tract
8ec26:Firmicutes;W5053	575.089	-4.16294	1.3907	-2.99342	0.00434984	0.0315738	TRUE	Lower Reproductive Tract
214a2:Firmicutes;Streptococcus	178116	-10.4807	3.00157	-3.49173	0.00104057	0.0106225	TRUE	Lower Reproductive Tract
a849d:Firmicutes;Streptococcus	15572.4	-8.67995	1.59389	-5.44577	1.73988e-06	0.00014209	TRUE	Lower Reproductive Tract
228b6:Firmicutes;Staphylococcus	6806	-5.93486	1.98439	-2.99077	0.00438168	0.0315738	TRUE	Lower Reproductive Tract
54578:Firmicutes;Dialister	6302.99	-8.20694	1.98264	-4.1394	0.00013984	0.00263544	TRUE	Lower Reproductive Tract
58388:Firmicutes;Negativicoccus	496.634	-3.70476	1.19794	-3.09262	0.00330182	0.026095	TRUE	Lower Reproductive Tract
25b47:Actinobacteria;NA	664.013	-4.71998	1.37534	-3.43185	0.00124285	0.01218	TRUE	Lower Reproductive Tract
27972:Proteobacteria;Roseateles	164634	-9.506	2.33247	-4.0755	0.000283151	0.026333	TRUE	Uterus
8f148:Proteobacteria;Achromobacter	947274	-11.1107	2.1056	-5.27671	0.000117017	0.0215312	TRUE	Ovaries
e3187:Actinobacteria;Varibaculum	1038.3	-5.50895	2.08593	-2.641	0.0133677	0.0791102	TRUE	Urine
266d5:Actinobacteria;Atopobium	762.446	-5.7152	1.77886	-3.21284	0.00329617	0.0350218	TRUE	Urine
25f7b:Firmicutes;Anaerococcus	99278	-9.72261	3.32801	-2.92144	0.0068159	0.0579352	TRUE	Urine
e5ed6:Firmicutes;Anaerococcus	49024.7	-7.29669	2.8119	-2.59493	0.0148913	0.0791102	TRUE	Urine
51ce8:Firmicutes;Peptostreptococcus	39566.2	-10.5192	2.52167	-4.17152	0.000264868	0.00562845	TRUE	Urine
24e4f:Firmicutes;Peptoniphilus	41679.8	-7.95404	3.13635	-2.53608	0.0170717	0.0853583	TRUE	Urine
3d77e:Bacteroidetes;Prevotella 6	31099.4	-10.3688	1.95761	-5.29664	1.23311e-05	0.000349381	TRUE	Urine
40d29:Bacteroidetes;Prevotella 6	4235.62	-8.18907	1.41227	-5.79851	3.15148e-06	0.000267373	TRUE	Urine
bf5d4:Bacteroidetes;Prevotella	149479	-11.5952	3.0217	-3.83732	0.000648863	0.0110307	TRUE	Urine
612c3:Actinobacteria;Mobiluncus	16811.7	-6.64961	2.53608	-2.622	0.0139777	0.0791102	TRUE	Urine
5cdc4:Bacteroidetes;Porphyromonas	403.049	-4.60836	1.23064	-3.74467	0.000829619	0.0117529	TRUE	Urine
ca827:Firmicutes;Howardella	13951.4	-9.04992	2.71502	-3.33328	0.00242485	0.0294446	TRUE	Urine
2d834:Firmicutes;Ezakiella	197650	-9.36594	3.40523	-2.75046	0.0103113	0.0674202	TRUE	Urine
0e42b:Firmicutes;Dialister	479.141	-4.18268	1.50938	-2.77112	0.00981343	0.0674202	TRUE	Urine
54578:Firmicutes;Dialister	14500.5	-8.27796	1.49324	-5.54364	6.29113e-06	0.000267373	TRUE	Urine
8da2b:Firmicutes;Dialister	1182.2	-5.18896	1.87847	-2.76234	0.0100221	0.0674202	TRUE	Urine
a20fd:Firmicutes;NA	17782	-7.78402	2.56085	-3.03963	0.00509162	0.0480875	TRUE	Urine
	Beta Diversity p-values
Organ	UniFrac	General UniFrac	Weighted UniFrac	Bray-Curtis	Omnibus
Lower Reproductive Tract	0.406	0.511	0.665	0.325	0.59
Uterus	0.123	0.019	0.014	0.24	0.039
Fallopian tubes	0.1	0.163	0.269	0.376	0.212
Ovaries	0.118	0.174	0.18	0.045	0.083
Omentum	0.157	0.519	0.649	0.165	0.32
Urine	0.746	0.424	0.456	0.717	0.688
Stool	0.298	0.347	0.361	0.271	0.446

## Sheet: Table 10
Benign vs Serous Ovarian Cancer
Amplicon Sequence Variants (ASVs)	HistologySOSerous.baseMean	HistologySOSerous.log2FoldChange	HistologySOSerous.lfcSE	HistologySOSerous.stat	HistologySOSerous.pvalue	HistologySOSerous.padj	HistologySOSerous.reject	Organ
e0fb3:Firmicutes;Anaerococcus	878.73	2.52885	0.712282	3.55035	0.000860703	0.0728729	TRUE	Lower Reproductive Tract
ad39a:Actinobacteria;Corynebacterium 1	1825.82	3.96135	0.894527	4.42843	5.31521e-05	0.0135006	TRUE	Lower Reproductive Tract
30063:Firmicutes;Facklamia	1165.29	3.08756	0.839937	3.67594	0.000587523	0.0728729	TRUE	Lower Reproductive Tract
9273a:Actinobacteria;NA	333552	-9.16207	1.97241	-4.64511	0.000378583	0.0696592	TRUE	Ovaries
89c09:Proteobacteria;Methylobacterium	23914.3	5.05224	1.60373	3.1503	0.00553469	0.0774857	TRUE	Ascites/Peritoneal Fluid
	Beta Diversity p-values					Alpha Diversity p-values
Organ	UniFrac	General UniFrac	Weighted UniFrac	Bray-Curtis	Omnibus	Observed ASVs	Shannon	Inverse Simpson
Lower Reproductive Tract	0.038	0.127	0.138	0.123	0.119	0.021	0.015	0.088
Uterus	0.002	0.011	0.026	0.119	0.019	0.767	0.385	0.335
Fallopian tubes	0.481	0.309	0.358	0.119	0.204	0.325	0.375	0.315
Ovaries	0.33	0.439	0.582	0.051	0.121	0.918	0.748	0.847
Ascites/Peritoneal Fluid	0.533	0.603	0.622	0.019	0.031	0.636	0.713	0.592
Urine	0.737	0.329	0.407	0.066	0.156	0.36	0.179	0.161

[truncated: 9 more sheets: Table 11, Table 12, Table 13, Table14, Table 15, Table 16, Table 17, Table 18, Table 19]
